# Supplementary material for: A Genome-wide Association Study of Dupuytren Disease Reveals 17 Additional Variants Implicated in Fibrosis
Source: Am J Hum Genet. 2017 Sep 7;101(3):417–27. doi: 10.1016/j.ajhg.2017.08.006 (PMC5591021; doi:10.1016/j.ajhg.2017.08.006)
Supplement: Table S2. 99% Credible Sets for Associated Loci [file mmc2.xlsx]

## Sheet: rs6426749
Credible Set	Chromosome	rsID	Position	BF	Posterior probability
1	1	rs6426749	22711473	2890000000	0.17
		rs34963268	22710877	1370000000	0.08
		rs34920465	22700351	1100000000	0.07
		rs11802513	22701146	1070000000	0.06
		rs12563939	22702077	992000000	0.06
		rs12568930	22702231	992000000	0.06
		rs12751610	22701761	992000000	0.06
		rs34553872	22702187	992000000	0.06
		rs34568051	22701725	992000000	0.06
		rs10493013	22703035	968000000	0.06
		rs11799474	22704191	968000000	0.06
		rs6684375	22706434	857000000	0.05
		rs7524102	22698447	539000000	0.03
		rs7537281	22692078	476000000	0.03
		rs11810751	22691597	414000000	0.02
		rs6679981	22697860	411000000	0.02
		rs12728589	22692315	385000000	0.02

## Sheet: rs17433759
Credible Set	Chromosome	rsID	Position	BF	Posterior probability
2	1	rs17433759	162673705	5603.77	0.05
		rs61811288	162643625	5166.54	0.05
		rs61811976	162654724	5070.49	0.05
		rs61811980	162674489	4979.78	0.05
		rs61811982	162674747	4979.78	0.05
		rs61811983	162675139	4979.78	0.05
		rs66950460	162675029	4979.78	0.05
		rs79936905	162675046	4979.78	0.05
		rs72709725	162648208	4566.57	0.04
		rs76349690	162648378	4566.57	0.04
		rs61811971	162649626	4271.99	0.04
		rs61811972	162649681	3851.06	0.04
		rs61811970	162646718	3795.68	0.03
		rs17433710	162672011	3557.87	0.03
		rs17486566	162670464	3484.82	0.03
		rs61811289	162644714	3423.97	0.03
		rs61811977	162666470	3088.87	0.03
		rs61811978	162667512	2894.54	0.03
		rs16843630	162670043	2315.53	0.02
		rs4657218	162637785	2033.76	0.02
		rs61810411	162619723	1128.55	0.01
		rs61810413	162622190	1128.55	0.01
		rs61811282	162623303	1128.55	0.01
		rs72711557	162669776	1043.95	0.01
		rs61810412	162620973	987.92	0.01
		rs61811285	162634486	987.92	0.01
		rs17432190	162611059	948.92	0.01
		rs17472625	162618802	897.2	0.01
		rs10494373	162619362	870.7	0.01
		rs61811284	162626779	870.7	0.01
		rs61810405	162605800	860.4	0.01
		rs72707685	162615657	815.23	0.01
		rs988383	162625756	811.17	0.01
		rs6694717	162623404	791.33	0.01
		rs61810407	162607734	749.53	0.01
		rs61810406	162606912	694.32	0.01
		rs10799856	162626570	683.25	0.01
		rs992372	162626193	683.25	0.01
		rs992373	162626200	683.25	0.01
		rs10799857	162628852	627.48	0.01
		rs10799858	162630279	627.48	0.01
		rs10799859	162630508	627.48	0.01
		rs10799860	162630572	627.48	0.01
		rs6700589	162628146	627.48	0.01
		rs7411405	162626910	627.48	0.01
		rs10494374	162630958	582.08	0.01
		rs7554982	162632273	582.08	0.01
		rs6692297	162624584	575.88	0.01
		rs10917583	162630894	568.17	0.01
		rs4657221	162642183	411.11	0
		rs4657219	162639774	325.88	0
		rs60170906	162643124	304.44	0
		rs60143577	162642375	279.83	0
		rs4233391	162639552	249.69	0
		rs12093487	162893500	138.84	0
		rs17486335	162667011	124.38	0
		rs72711568	162687383	67.05	0
		rs11583878	162895821	65.69	0
		rs17473315	162636268	60.68	0
		rs60130511	162689702	49.01	0
		rs7516390	162690939	44.76	0
		rs114345240	162586726	41.93	0
		rs4233392	162645571	34.37	0
		rs6691289	162644912	33.01	0
		rs4657227	162653333	31.96	0
		rs10799865	162651824	30.48	0
		rs4657226	162653274	30.48	0
		rs10799862	162644411	28.53	0
		rs4657222	162644317	28.53	0
		rs12024691	162654790	28.48	0
		rs4656380	162654807	28.38	0
		rs10737486	162665075	27.75	0
		rs11577330	162651672	25.14	0
		rs4453015	162646978	24.88	0
		rs72711581	162700037	16.39	0
		rs10753585	162669006	15.87	0
		rs10799864	162651677	15.47	0
		rs116317240	162699532	15.02	0
		rs4512620	162651435	14.58	0
		rs10737487	162667331	13.46	0
		rs4411113	162668008	12.85	0
		rs7521233	162649471	12.56	0
		rs12036048	162658640	11.77	0
		rs4354518	162651519	11.5	0
		rs61811283	162626090	10.64	0
		rs7519400	162661603	10.32	0
		rs4477251	162670541	10.3	0
		rs182369911	162467648	9.91	0
		rs10799866	162656074	9.12	0
		rs1510311	162695986	8.44	0
		rs16844113	162696682	8.44	0
		rs74745556	162652127	7.61	0
		rs4657180	162247738	7.61	0
		rs12029501	162584180	7.52	0
		rs7553831	162661011	7.45	0
		rs17431968	162591307	7.34	0
		rs11805556	162673946	7.3	0
		rs17432038	162595051	7.21	0
		rs16859446	162244524	7.04	0
		rs10917574	162582133	6.9	0
		rs61810404	162597000	6.88	0
		rs6689396	162676698	6.85	0
		rs7554305	162661645	6.77	0
		rs7523388	162247426	6.76	0
		rs4657212	162594378	6.66	0
		rs10917576	162585833	6.64	0
		rs115738599	162714900	6.63	0
		rs77926587	162715240	6.48	0
		rs12027707	162590088	6.44	0
		rs76838535	163134815	6.24	0
		rs75144764	162287713	5.26	0
		rs4542196	162679145	4.66	0
		rs12564430	162854574	3.96	0
		rs60237765	162593316	3.94	0
		rs111334870	162472565	3.67	0
		rs74350281	162229685	3.4	0
		rs10800394	162232025	3.12	0
		rs114371620	162887513	3.1	0
		rs34948597	162838168	2.95	0
		rs78675095	162242875	2.87	0
		rs17472834	162622399	2.82	0
		rs72700134	162289271	2.82	0
		rs77360894	162815407	2.81	0
		rs1858236	162818421	2.76	0
		rs137897026	162867190	2.71	0
		rs75932087	162737241	2.68	0
		rs72700136	162289864	2.63	0
		rs6427686	162598144	2.61	0
		rs181195589	163014367	2.56	0
		rs74349369	162678223	2.46	0
		rs423227	162485357	2.42	0
		rs12036397	162859546	2.28	0
		rs76577375	162552130	2.27	0
		rs74128708	162206760	2.26	0
		rs4233390	162228937	2.21	0
		rs116253523	162466876	2.17	0
		rs115504986	162733689	2.12	0
		rs4656375	162606728	2.12	0
		rs12077688	162816620	2.1	0
		rs74120115	162815532	2.1	0
		rs74928819	162317196	2.08	0
		rs10917577	162613975	2.06	0
		rs6694863	162504932	2.06	0
		rs12041948	163037330	2.03	0
		rs544003302	162626636	2.03	0
		rs4657215	162614479	2	0
		rs12566284	162822348	1.96	0
		rs1539733	162690246	1.96	0
		rs114412661	162333181	1.94	0
		rs4561024	162211998	1.93	0
		rs114097689	162840551	1.86	0
		rs75312437	162638889	1.82	0
		rs74999002	162808819	1.8	0
		rs76689212	162793532	1.77	0
		rs10917627	162857566	1.76	0
		rs60696654	162237777	1.75	0
		rs12138022	163162441	1.72	0
		rs6668320	162580337	1.71	0
		rs144762264	162751967	1.7	0
		rs4336827	162634567	1.69	0
		rs2806424	162691459	1.67	0
		rs4656376	162640649	1.64	0
		rs149704281	162581551	1.61	0
		rs71639956	162809739	1.6	0
		rs12132001	162826331	1.59	0
		rs17489265	162739064	1.58	0

## Sheet: rs1965670
Credible Set	Chromosome	rsID	Position	BF	Posterior probability
3	5	rs1965670	108649798	470000000	0.08
		rs10463600	108663636	417000000	0.07
		rs431669	108663115	417000000	0.07
		rs246104	108700982	409000000	0.07
		rs414724	108670421	409000000	0.07
		rs814153	108667829	409000000	0.07
		rs17161729	108660528	397000000	0.07
		rs13175670	108720772	373000000	0.07
		rs537264	108704766	370000000	0.07
		rs246105	108672946	367000000	0.06
		rs7720036	108710699	357000000	0.06
		rs2963010	108737043	259000000	0.05
		rs6873913	108642388	223000000	0.04
		rs407988	108694107	67200000	0.01
		rs2115511	108725403	59900000	0.01
		rs246102	108699695	59900000	0.01
		rs2963022	108727185	59900000	0.01
		rs2963023	108730070	59900000	0.01
		rs2963024	108730773	59900000	0.01
		rs2963025	108733256	55400000	0.01
		rs2416210	108741137	48900000	0.01
		rs3828603	108712068	48900000	0.01
		rs10042721	108713970	44200000	0.01
		rs2963034	108759465	32300000	0.01
		rs2963047	108747994	32100000	0.01
		rs766735	108757661	29000000	0.01
		rs2914704	108755569	26400000	0
		rs2963029	108754611	23700000	0
		rs2914703	108761389	14400000	0
		rs2162991	108762333	11900000	0
		rs1594076	108750574	8110000	0
		rs2963031	108756585	6590000	0

## Sheet: rs384334
Credible Set	Chromosome	rsID	Position	BF	Posterior probability
4	6	rs384334	149796172	123000000	0.16
		rs369643	149799798	81400000	0.1
		rs438852	149794533	80800000	0.1
		rs394563	149797014	78200000	0.1
		rs448874	149796967	78200000	0.1
		rs420099	149794290	70000000	0.09
		rs447025	149799128	24300000	0.03
		rs399673	149783221	20300000	0.03
		rs400279	149786830	20300000	0.03
		rs420430	149785539	20300000	0.03
		rs448420	149785802	20300000	0.03
		rs480870	149784818	20300000	0.03
		rs412894	149781175	14100000	0.02
		rs548848	149782009	14100000	0.02
		rs584916	149790319	8120000	0.01
		rs1626823	149710663	5290000	0.01
		rs6922130	149672375	4860000	0.01
		rs6942381	149662991	4860000	0.01
		rs366905	149735097	4780000	0.01
		rs372205	149775267	4190000	0.01
		rs415434	149772645	3720000	0
		rs372238	149774232	3540000	0
		rs409099	149766863	2270000	0
		rs409111	149766860	2270000	0
		rs6906384	149664540	2030000	0
		rs237009	149759552	1540000	0
		rs237010	149758750	1520000	0
		rs237019	149727064	1470000	0
		rs237025	149721690	1320000	0
		rs237003	149754268	1230000	0
		rs7752555	149671116	1170000	0
		rs237012	149729198	1150000	0
		rs805026	149728254	1150000	0
		rs7753269	149671360	1080000	0
		rs237024	149721965	1070000	0
		rs237028	149718650	1070000	0
		rs237029	149717425	1070000	0
		rs237035	149710848	1070000	0
		rs237026	149720681	991000	0
		rs392928	149787003	916000	0
		rs392932	149786996	916000	0
		rs11964335	149658101	898000	0
		rs13219868	149686518	892000	0
		rs237016	149744859	876000	0
		rs11155644	149676600	865000	0
		rs6570964	149691859	829000	0
		rs388335	149791986	824000	0
		rs237018	149743930	814000	0
		rs395037	149785968	773000	0
		rs112225	149786129	707000	0
		rs378991	149785755	707000	0
		rs381226	149785577	707000	0
		rs394375	149785742	707000	0
		rs408451	149785091	707000	0
		rs419997	149785382	707000	0
		rs425278	149785182	707000	0
		rs786751	149784833	707000	0
		rs2095849	149784781	655000	0
		rs367161	149783276	655000	0
		rs367812	149784091	655000	0
		rs381793	149783544	655000	0
		rs407260	149783635	655000	0
		rs410579	149783891	655000	0
		rs602010	149784284	655000	0
		rs602094	149784344	655000	0
		rs786749	149784536	655000	0
		rs814181	149784574	655000	0
		rs9485396	149784777	655000	0
		rs499270	149786528	650000	0
		rs392917	149749403	629000	0
		rs1999970	149783480	608000	0
		rs1737337	149781598	567000	0
		rs1749226	149781741	567000	0
		rs1749227	149781906	567000	0
		rs1768341	149781742	567000	0
		rs370471	149780318	567000	0
		rs373596	149781461	567000	0
		rs374616	149781185	567000	0
		rs377532	149782646	567000	0
		rs383092	149779510	567000	0
		rs384163	149780695	567000	0
		rs384913	149780474	567000	0
		rs385303	149779064	567000	0
		rs393713	149778811	567000	0
		rs403419	149782254	567000	0
		rs405486	149781473	567000	0
		rs411091	149782798	567000	0
		rs416044	149782345	567000	0
		rs440613	149778892	567000	0
		rs452586	149779185	567000	0
		rs543489	149782565	567000	0
		rs11155656	149781914	545000	0
		rs12190660	149781890	545000	0
		rs382084	149780096	526000	0
		rs376757	149782908	519000	0
		rs450344	149783587	486000	0
		rs786750	149784618	486000	0
		rs418691	149749404	483000	0
		rs4895787	149646500	460000	0
		rs1900300	149641627	453000	0

## Sheet: rs2598100
Credible Set	Chromosome	rsID	Position	BF	Posterior probability
5	7	rs2598100	37980161	7.29e+31	0.1
		rs2472657	37978666	5.45e+31	0.08
		rs2472658	37978803	5.45e+31	0.08
		rs2472659	37978898	5.45e+31	0.08
		rs2598103	37978086	4.55e+31	0.06
		rs1547445	37981106	4.52e+31	0.06
		rs1547446	37981047	4.52e+31	0.06
		rs2598099	37980250	4.52e+31	0.06
		rs2472660	37981961	4.31e+31	0.06
		rs2598104	37977249	3.69e+31	0.05
		rs2598107	37973014	3.69e+31	0.05
		rs2722321	37974436	3.69e+31	0.05
		rs9655029	37974718	3.69e+31	0.05
		rs9986685	37975347	3.69e+31	0.05
		rs2598108	37972827	3.49e+31	0.05

## Sheet: rs10264803
Credible Set	Chromosome	rsID	Position	BF	Posterior probability
6	7	rs10264803	3516425	4650000	0.18
		rs12673946	3384837	1090000	0.04
		rs10235080	3419502	620000	0.02
		rs10267119	3324033	531000	0.02
		rs10243425	3326149	510000	0.02
		rs10246600	3326414	510000	0.02
		rs10253772	3326315	510000	0.02
		rs4317477	3326889	509000	0.02
		rs4380831	3326999	509000	0.02
		rs10224126	3325368	498000	0.02
		rs4604332	3326577	493000	0.02
		rs4363091	3378490	484000	0.02
		rs10248528	3324425	481000	0.02
		rs10248632	3324430	481000	0.02
		rs10249284	3324982	481000	0.02
		rs10232316	3327360	477000	0.02
		rs57257948	3330595	476000	0.02
		rs4317476	3326726	461000	0.02
		rs1473658	3327994	458000	0.02
		rs28702749	3326019	458000	0.02
		rs1473660	3327961	458000	0.02
		rs10242396	3325413	443000	0.02
		rs10247725	3327434	439000	0.02
		rs10250846	3327516	439000	0.02
		rs10266927	3337081	439000	0.02
		rs73038854	3333971	431000	0.02
		rs73038857	3333972	431000	0.02
		rs1473659	3327978	428000	0.02
		rs10232430	3327433	418000	0.02
		rs1473657	3328315	398000	0.02
		rs10256447	3338689	398000	0.02
		rs9986770	3334953	392000	0.02
		rs56309522	3487754	390000	0.02
		rs112274355	3331711	360000	0.01
		rs6959074	3308195	349000	0.01
		rs10276303	3318658	338000	0.01
		rs12056105	3309312	312000	0.01
		rs10228744	3499626	289000	0.01
		rs4380830	3326877	286000	0.01
		rs4517020	3326840	264000	0.01
		rs10262394	3322622	254000	0.01
		rs10235576	3324784	233000	0.01
		rs10235581	3324787	233000	0.01
		rs28668597	3324233	233000	0.01
		rs10241023	3320807	210000	0.01
		rs17739417	3322131	210000	0.01
		rs17812271	3321677	210000	0.01
		rs112876040	3316447	210000	0.01
		rs4379366	3326834	205000	0.01
		rs940782	3323512	194000	0.01
		rs4236325	3374848	187000	0.01
		rs10278622	3315175	148000	0.01
		rs6963073	3308351	133000	0.01
		rs10237328	3471726	111000	0
		rs10235617	3476330	92000	0
		rs2178630	3492208	17600	0
		rs7797018	3386840	17200	0
		rs7780027	3386228	17100	0
		rs6462094	3492110	16500	0
		rs2340848	3492446	13300	0
		rs6462105	3514512	12700	0
		rs10243467	3481695	12700	0
		rs4722712	3389147	10000	0
		rs4722853	3517354	9640	0
		rs9648354	3520365	9600	0
		rs7789887	3350051	9580	0
		rs10234204	3519885	8920	0
		rs6958390	3353005	8890	0
		rs13224926	3386594	8660	0
		rs4722709	3388206	8660	0
		rs7798418	3387048	8660	0
		rs4544975	3385384	8530	0
		rs4722710	3388254	8350	0
		rs7811286	3349521	7960	0
		rs6949513	3496731	7670	0
		rs4719944	3496032	7210	0
		rs1525556	3351304	7200	0
		rs10271803	3496243	7160	0
		rs4506106	3370201	7120	0
		rs35153911	3519422	7090	0
		rs10250444	3350027	6730	0
		rs6959702	3356286	6710	0
		rs6974075	3392071	6620	0
		rs1525557	3351405	6600	0
		rs4719883	3350741	6600	0
		rs6461983	3347339	6600	0
		rs62437724	3467968	6570	0
		rs10215256	3484884	6550	0
		rs4607498	3368197	6500	0
		rs11760339	3468412	6310	0
		rs7791820	3353180	6310	0
		rs7803993	3353057	6310	0
		rs4521670	3383603	6290	0
		rs34735349	3344115	6180	0
		rs6965684	3348223	6100	0
		rs10224769	3347166	6050	0
		rs34608458	3357881	6040	0
		rs6461994	3356483	6040	0
		rs6980323	3356207	6040	0
		rs4499989	3371291	6000	0
		rs10268249	3347074	5990	0
		rs4255031	3378350	5990	0
		rs12537549	3361023	5950	0
		rs4719894	3381789	5950	0

## Sheet: rs38906
Credible Set	Chromosome	rsID	Position	BF	Posterior probability
7	7	rs38906	116894865	36400000000	0.14
		rs38907	116894915	36400000000	0.14
		rs38910	116894997	36400000000	0.14
		rs38911	116895163	28900000000	0.11
		rs38908	116894926	27500000000	0.1
		rs38904	116892846	22000000000	0.08
		rs38905	116893795	20700000000	0.08
		rs12706145	116910616	4460000000	0.02
		rs12706146	116910648	4180000000	0.02
		rs12706147	116910650	4180000000	0.02
		rs10226248	116911348	3750000000	0.01
		rs4730773	116911986	3680000000	0.01
		rs38916	116900032	3220000000	0.01
		rs6950776	116913823	3090000000	0.01
		rs6951125	116914043	3090000000	0.01
		rs9691008	116910046	3010000000	0.01
		rs13227482	116912901	2950000000	0.01
		rs11981089	116904228	2850000000	0.01
		rs4730775	116917118	2780000000	0.01
		rs4727845	116914651	2770000000	0.01
		rs9692365	116910091	2720000000	0.01
		rs887573	116915388	1920000000	0.01
		rs38902	116889718	1830000000	0.01

## Sheet: rs117402009
Credible Set	Chromosome	rsID	Position	BF	Posterior probability
8	7	rs117402009	37996378	9.87e+45	0.29
		rs2044830	38024404	4.73e+45	0.14
		rs17171240	38024574	4.38e+45	0.13
		rs17171229	37996682	4.16e+45	0.12
		rs117329120	38023613	3.18e+45	0.09
		rs117575966	38023400	3.18e+45	0.09
		rs74335252	38016522	3.18e+45	0.09
		rs114929416	38004303	2.98e+44	0.01
		rs117387543	38004312	2.98e+44	0.01
		rs75182114	38005723	2.98e+44	0.01

## Sheet: rs2981040
Credible Set	Chromosome	rsID	Position	BF	Posterior probability
9	8	rs2981040	69988895	175000000000	0.35
		rs2912522	69992380	154000000000	0.31
		rs72709948	69992113	70300000000	0.14
		rs11783403	69987264	64700000000	0.13
		rs612423	69984948	12800000000	0.03
		rs2912516	69974866	5260000000	0.01
		rs2981042	69977928	5260000000	0.01
		rs2912517	69975746	4410000000	0.01
		rs9643600	69976031	2130000000	0
		rs10957460	69953401	2020000000	0
		rs2162353	69966936	1870000000	0

## Sheet: rs2472141
Credible Set	Chromosome	rsID	Position	BF	Posterior probability
10	8	rs2472141	70054216	2.22e+28	0.05
		rs680993	70050247	1.24e+28	0.03
		rs569064	70065967	1.15e+28	0.03
		rs614050	70065642	1.15e+28	0.03
		rs477200	70059584	9.64e+27	0.02
		rs488231	70064993	9.64e+27	0.02
		rs542288	70057149	9.64e+27	0.02
		rs545720	70063370	9.64e+27	0.02
		rs549643	70062884	9.64e+27	0.02
		rs571682	70062793	9.64e+27	0.02
		rs633213	70027605	9.39e+27	0.02
		rs650267	70029160	9.39e+27	0.02
		rs558511	70069908	8.58e+27	0.02
		rs674429	70069942	8.58e+27	0.02
		rs686683	70070364	8.58e+27	0.02
		rs10100785	70041436	8.57e+27	0.02
		rs2178955	70045303	8.57e+27	0.02
		rs2433331	70041943	8.57e+27	0.02
		rs497398	70037434	8.57e+27	0.02
		rs505873	70035125	8.57e+27	0.02
		rs510632	70034570	8.57e+27	0.02
		rs511478	70034473	8.57e+27	0.02
		rs535999	70034136	8.57e+27	0.02
		rs538832	70033817	8.57e+27	0.02
		rs568159	70032908	8.57e+27	0.02
		rs572627	70039007	8.57e+27	0.02
		rs598548	70032438	8.57e+27	0.02
		rs630235	70033529	8.57e+27	0.02
		rs632857	70034137	8.57e+27	0.02
		rs638412	70047690	8.57e+27	0.02
		rs642372	70041973	8.57e+27	0.02
		rs654604	70048939	8.57e+27	0.02
		rs655028	70049047	8.57e+27	0.02
		rs658407	70035247	8.57e+27	0.02
		rs660144	70035629	8.57e+27	0.02
		rs689410	70037558	8.57e+27	0.02
		rs604254	70059164	7.83e+27	0.02
		rs681534	70056964	7.83e+27	0.02
		rs662725	70029616	7.62e+27	0.02
		rs62513371	70077779	7.04e+27	0.02
		rs62513373	70080753	7.04e+27	0.02
		rs72654071	70079484	7.04e+27	0.02
		rs489206	70064883	6.34e+27	0.01
		rs72654073	70081231	5.92e+27	0.01
		rs652483	70055083	5.6e+27	0.01
		rs525610	70074535	5.41e+27	0.01
		rs62513376	70086881	4.99e+27	0.01
		rs520849	70073977	4.81e+27	0.01
		rs639127	70073251	4.81e+27	0.01
		rs654452	70074344	4.81e+27	0.01
		rs655299	70074534	4.65e+27	0.01
		rs651985	70054966	4.6e+27	0.01
		rs490165	70014976	2.44e+27	0.01
		rs627382	70014081	1.3e+27	0
		rs688612	70011887	1.08e+27	0

[truncated: 16 more sheets: rs7816361, rs17817333, rs111916848, rs867579, rs4941492, rs1042704, rs61982174, rs6496519, rs28522005, rs72734373, rs1834014, rs11665156, rs11672447, rs17793544, rs58716951, rs34088184]
