# Supplementary material for: A Genome-wide Association Study of Dupuytren Disease Reveals 17 Additional Variants Implicated in Fibrosis
Source: Am J Hum Genet. 2017 Sep 7;101(3):417–27. doi: 10.1016/j.ajhg.2017.08.006 (PMC5591021; doi:10.1016/j.ajhg.2017.08.006)
Supplement: Table S3. Variants Carried through to Replication Phase, if an Assay Could Be Designed — Variants that reached genome-wide significance (p > 5x10-8) on meta-analysis of discovery and replication cohorts are also reported in Table 1 in the main manuscript. [file mmc3.xlsx]

## Sheet: Sheet1
						Discovery			Replication			Meta-analysis
Chromosome	Positiona	rsID	Allele	EAFb		P	OR		P	OR		P	OR	(95% CI)
1	22698447	rs7524102	G	0.214		7.68x10-12	1.332		6.43x10-5	1.448		3.00x10-15	1.351	1.254-1.456
1	162672011	rs17433710	C	0.12		9.13x10-7	0.791		3.73x10-5	0.833		1.99x10-10	0.813	0.763-0.867
3	172830063	rs13070480	A	0.259		1.05x10-6	0.831		0.813	1.008		3.34x10-3	0.931	0.888-0.977
5	7375754	rs10065659	C	0.301		2.78x10-5	0.862		0.917	0.997		5.04x10-3	0.937	0.896-0.981
5	108672946	rs246105c	T	0.201		1.34x10-8	0.796
5	157891878	rs2946160	G	0.273		9.68x10-6	1.179		0.746	1.012		9.34x10-4	1.089	1.035-1.145
6	31265490	rs2247056c	T	0.321		7.89x10-7	1.197
6	32050758	rs1150754	T	0.186		2.64x10-6	1.229		0.406	1.034		1.60x10-4	1.118	1.055-1.185
6	32730086	rs2051549	G	0.469		2.78x10-6	1.169		8.99x10-3	0.818		1.07x10-3	1.105	1.041-1.173
6	138909908	rs4629702	G	0.183		1.61x10-5	0.834		0.71	1.014		0.012	0.933	0.884-0.985
6	149797014	rs394563	T	0.411		2.03x10-8	0.828		1.02x10-10	0.827		1.14x10-17	0.828	0.793-0.864
7	3318658	rs10276303	T	0.26		2.89x10-8	0.817		6.00x10-9	0.831		9.63x10-16	0.825	0.787-0.865
7	37973014	rs2598107d	T	0.447		1.11x10-30	1.478		1.82x10-15	1.475		1.55x10-44	1.477	1.399-1.56
7	37989095	rs16879765	T	0.178		7.15x10-41	1.926		2.82x10-42	1.837		3.38x10-81	1.877	1.759-2.002
7	116892846	rs38904	C	0.464		1.02x10-11	1.254		6.52x10-13	1.253		4.24x10-23	1.253	1.199-1.311
8	25845675	rs10866846	A	0.421		3.14x10-11	1.249		1.78x10-6	1.148		1.75x10-15	1.19	1.14-1.242
8	69678500	rs11987041	A	0.211		2.64x10-5	0.845		0.148	0.948		8.75x10-5	0.899	0.852-0.948
8	69992380	rs2912522d	G	0.201		1.29x10-16	0.72		3.26x10-14	0.751		4.09x10-29	0.736	0.698-0.777
8	70007938	rs629535	T	0.351		2.84x10-28	1.477		1.17x10-15	1.275		4.31x10-40	1.357	1.297-1.42
8	109228008	rs611744	G	0.402		3.70x10-19	0.737		9.92x10-16	0.794		1.15x10-32	0.77	0.737-0.804
8	141956904	rs12677559c	C	0.4		5.75x10-6	0.856
8	145504343	rs7838717	T	0.405		2.55x10-6	1.173		3.91x10-9	1.188		4.81x10-14	1.182	1.131-1.234
9	1201156	rs12342106	A	0.308		9.76x10-12	1.289		6.40x10-16	1.29		3.78x10-26	1.29	1.23-1.352
9	107341255	rs10125033	T	0.251		3.08x10-5	1.175		0.309	1.038		3.03x10-4	1.1	1.045-1.159
9	107379895	rs10761054	T	0.251		2.61x10-5	1.176		0.297	1.039		2.70x10-4	1.11	1.046-1.16
9	117928419	rs7866181	T	0.303		1.87x10-5	1.168		0.019	1.075		5.34x10-6	1.113	1.063-1.166
10	52068298	rs2842084	C	0.455		3.86x10-6	0.858		0.735	1.026		3.96x10-5	0.882	0.831-0.937
10	123422434	rs7071275	T	0.2		2.71x10-6	1.219		0.027	1.092		1.44x10-6	1.15	1.086-1.217
11	12183036	rs7131034c	A	0.199		6.32x10-6	0.834
12	93929947	rs11107078	G	0.271		8.39x10-6	0.849		0.232	0.96		8.58x10-5	0.906	0.862-0.952
13	44842503	rs9525927	G	0.167		5.80x10-6	0.823		6.76x10-6	0.842		1.82x10-10	0.833	0.788-0.881
14	23312594	rs1042704	A	0.248		8.72x10-13	1.326		1.12x10-8	1.213		2.49x10-19	1.259	1.198-1.324
14	51074461	rs1032466	C	0.306		4.90x10-9	0.812		6.82x10-10	0.824		1.96x10-17	0.818	0.781-0.857
15	56229760	rs1509406	G	0.356		4.03x10-6	1.175		1.41x10-5	1.154		2.59x10-10	1.164	1.110-1.22
15	59499228	rs3809529c	T	0.273		1.54x10-6	0.838
15	68615873	rs1516869	T	0.264		1.24x10-5	1.181		0.839	0.984		1.23x10-4	1.141	1.067-1.22
15	68628163	rs2306022	T	0.11		7.59x10-6	1.286		2.57x10-6	1.266		8.70x10-11	1.275	1.185-1.372
15	89238184	rs6496519	T	0.164		9.35x10-8	0.795		1.42x10-10	0.789		7.18x10-17	0.791	0.749-0.836
16	75506593	rs977987	G	0.403		6.24x10-7	1.184		8.84x10-5	1.12		4.82x10-10	1.146	1.098-1.197
17	41660081	rs4792901	C	0.31		1.03x10-5	0.856		0.024	0.928		3.16x10-6	0.893	0.851-0.937
17	41748451	rs1398882	G	0.444		7.85x10-5	0.877		9.92x10-3	0.923		4.66x10-6	0.901	0.862-0.942
18	9762933	rs9951109	C	0.133		1.24x10-7	0.776		8.89x10-5	0.852		1.43x10-10	0.82	0.771-0.871
19	57678194	rs11672517	A	0.284		1.42x10-13	1.331		2.71x10-5	1.384		1.99x10-17	1.341	1.254-1.435
20	38300807	rs6016142	T	0.132		1.19x10-6	1.282		1.98x10-8	1.274		1.15x10-13	1.277	1.197-1.363
20	39320751	rs6102095	A	0.125		8.54x10-7	0.792		1.10x10-13	0.71		1.96x10-18	0.748	0.701-0.799
20	50979238	rs6021886	C	0.283		2.76x10-5	1.166		0.43	0.973		0.02	1.061	1.01-1.115
22	46459132	rs7291412	T	0.413		1.24x10-15	1.316		1.14x10-16	1.269		1.53x10-30	1.288	1.234-1.345
a. Based on human genome build hg19
b. The effect allele frequency in the total cohort is shown, except for rs2247056, rs12677559, rs7131034, and rs3809529 where the effect allele frequencies in the discovery set are shown.
c. We were unable to design an assay for these SNPs in the replication phase
